# Supplementary material for: ADHD and political participation: An observational study
Source: PLoS One. 2023 Feb 21;18(2):e0280445. doi: 10.1371/journal.pone.0280445 (PMC9942958; doi:10.1371/journal.pone.0280445)
Supplement: S1 File — (SPS) [file pone.0280445.s004.sps]

* Encoding: UTF-8.

*MEASURES.
    
*ADHD SYMPTOMS.
*Scaling ADHD Effect\Symptoms for W3 (1.Never --> 5. Very Often) SUM (score between 6 and 26\27).
*Creating a cut point for people with ADHD effect \ symptoms (ACCORDING TO ASRS TEST. Cut off point is 17). 
 
    *W3.
      *compute ADHDEffectSum.W3  = HQ.10.1.W3+HQ.10.2.W3+HQ.10.3.W3+HQ.10.4.W3+HQ.10.5.W3+HQ.10.6.W3.
      *FREQUENCIES ADHDEffectSum.W3.
 
           *If (ADHDEffectSum.W3>17 ) ADHDEffectScore.W3=1.
           *If (ADHDEffectSum.W3<17 or ADHDEffectSum.W3=17) ADHDEffectScore.W3=0.
           *FREQUENCIES ADHDEffectScore.W3.


*Political Participation. Included in the analysis participants who completed the traditional political participation question and answered the ASRS-6 questions. 
    *Traditional Political Participation.
    *Here is a list of actions. Please indicate if you have taken those actions during the last year 
    1=no 2=yes
    *I tried to persuade people to vote for the party I am voting for, or not to vote for the party I oppose (this question is out in W_A).
    *I volunteered at a party or candidate's election headquarters.
    *I participated in a demonstration or a political convention.
    *I signed a printed or a web petition.
    *I hosted or participated in a house meeting of a party or a politician.
    *I wrote a letter or sent an email to a politician.
    *I joined a WhatsApp or Facebook group related to political issues.

        *Creating one variable that includes all types of activities. 
        *W1.
          *compute PolParW1 = PP.1.1.w1+PP.1.2.w1+PP.1.3.w1+PP.1.4.w1+PP.1.5.w1+PP.1.6.w1+PP.1.7.w1.
          *FREQUENCIES PolParW1.

        * ASRS-6 Cronbach’s 𝛼 - Cronbach’s 𝛼 (=.739).
            TEMPORARY.
            select if (PolParW1>-1 and ADHDEffectScore.W3>-1).
            RELIABILITY
            /VARIABLES= HQ.10.1.W3, HQ.10.2.W3, HQ.10.3.W3, HQ.10.4.W3, HQ.10.5.W3, HQ.10.6.W3
           /SCALE('ALL VARIABLES') ALL
           /MODEL=ALPHA.

        *Rescale from 7-14 TO 0-7).
             *Recode PolParW1 (7=0) (8=1) (9=2) (10=3) (11=4) (12=5) (13=6) (14=7) (else=copy) into PolParW1_Rescaled. 
             *Freq PolParW1_Rescaled.

        * Traditional Political Participation - Cronbach’s 𝛼 (=.614).
            TEMPORARY.
            select if (PolParW1>-1 and ADHDEffectScore.W3>-1).
            RELIABILITY
            /VARIABLES= PP.1.1.w1, PP.1.2.w1, PP.1.3.w1, PP.1.4.w1, PP.1.5.w1, PP.1.6.w1, PP.1.7.w1
           /SCALE('ALL VARIABLES') ALL
           /MODEL=ALPHA.


    *Digital Political Participation.
        *Social Media Contact with Politicians.

                        *Social Media Contact with Politicians - W1.
                        *compute ContactPolW1=MEAN (ActiveContact.W1, PassiveContact.W1).
                        *freq ContactPolW1.

                        *Social Media Contact with Politicians - W2.
                        *compute ContactPolW2=MEAN (ActiveContact.W2, PassiveContact.W2).
                        *freq ContactPolW2.

                        *Social Media Contact with Politicians - W3. 
                        *compute ContactPolW3=MEAN (ActiveContact.W3, PassiveContact.W3).
                        *freq ContactPolW3.

                        *Social Media Contact with Politicians - W1 TO W3. 
                        *compute ContactPolW1_W3=MEAN (ContactPolW1, ContactPolW2, ContactPolW3).
                        *freq ContactPolW1_W3.

        * Social Media Contact with Politicians - Cronbach’s 𝛼.
            *Social Media Contact with Politicians- W1. Cronbach’s 𝛼 = .846.
            TEMPORARY.
            select if (PolParW1>-1 and ADHDEffectScore.W3>-1).
            RELIABILITY
            /VARIABLES= PPSNS.14.8.W1, PPSNS.14.11.W1, PPSNS.14.12.W1, PPSNS.14.13.W1, PPSNS.14.14.W1, PPSNS.14.9.W1, PPSNS.14.10.W1
           /SCALE('ALL VARIABLES') ALL
           /MODEL=ALPHA.

            *Social Media Contact with Politicians - W2. Cronbach’s 𝛼 = .839.
            TEMPORARY.
            select if (PolParW1>-1 and ADHDEffectScore.W3>-1).
            RELIABILITY
            /VARIABLES= PPSNS.14.8.W2, PPSNS.14.11.W2, PPSNS.14.12.W2, PPSNS.14.13.W2, PPSNS.14.14.W2, PPSNS.14.9.W2, PPSNS.14.10.W2
           /SCALE('ALL VARIABLES') ALL
           /MODEL=ALPHA.

            *Social Media Contact with Politicians - W3. Cronbach’s 𝛼 = .829.
            TEMPORARY.
            select if (PolParW1>-1 and ADHDEffectScore.W3>-1).
            RELIABILITY
            /VARIABLES= PPSNS.14.8.W3, PPSNS.14.11.W3, PPSNS.14.12.W3, PPSNS.14.13.W3, PPSNS.14.14.W3, PPSNS.14.9.W3, PPSNS.14.10.W3
           /SCALE('ALL VARIABLES') ALL
           /MODEL=ALPHA.

            *Social Media Contact with Politicians - W1+W2+W3. Cronbach’s 𝛼 = .930.
            TEMPORARY.
            select if (PolParW1>-1 and ADHDEffectScore.W3>-1).
            RELIABILITY
            /VARIABLES= PPSNS.14.8.W1, PPSNS.14.11.W1, PPSNS.14.12.W1, PPSNS.14.13.W1, PPSNS.14.14.W1, PPSNS.14.9.W1, PPSNS.14.10.W1
            PPSNS.14.8.W2, PPSNS.14.11.W2, PPSNS.14.12.W2, PPSNS.14.13.W2, PPSNS.14.14.W2, PPSNS.14.9.W2, PPSNS.14.10.W2
            PPSNS.14.8.W3, PPSNS.14.11.W3, PPSNS.14.12.W3, PPSNS.14.13.W3, PPSNS.14.14.W3, PPSNS.14.9.W3, PPSNS.14.10.W3
           /SCALE('ALL VARIABLES') ALL
           /MODEL=ALPHA.

        *Political Expression on Social Media.

           *W1+W2.
           *compute PolExpresW1_W2=MEAN (PolExpressive.W1, PolExpressive.W2).
           *freq PolExpresW1_W2.

        * Political Expression on Social Media - Cronbach’s 𝛼.

            *Political Expression on Social Media - W1. Cronbach’s 𝛼 = .820.
            TEMPORARY.
            select if (PolParW1>-1 and ADHDEffectScore.W3>-1).
            RELIABILITY
            /VARIABLES= PPSNS.14.6.W1, PPSNS.14.7.W1
           /SCALE('ALL VARIABLES') ALL
           /MODEL=ALPHA.

            *Political Expression on Social Media - W2. Cronbach’s 𝛼 = .788.
            TEMPORARY.
            select if (PolParW1>-1 and ADHDEffectScore.W3>-1).
            RELIABILITY
            /VARIABLES= PPSNS.14.6.W2, PPSNS.14.7.W2
           /SCALE('ALL VARIABLES') ALL
           /MODEL=ALPHA.


            *Political Expression on Social Media - W1+W2. Cronbach’s 𝛼 = .851.
            TEMPORARY.
            select if (PolParW1>-1 and ADHDEffectScore.W3>-1).
            RELIABILITY
            /VARIABLES= PPSNS.14.6.W1, PPSNS.14.7.W1, PPSNS.14.6.W2, PPSNS.14.7.W2
           /SCALE('ALL VARIABLES') ALL
           /MODEL=ALPHA.

        *Sharing News on Social Media.

           *W1+W2.
           *compute SMshareNews.W1_W2=MEAN (SMshareNews.W1, SMshareNews.W2).
           *freq SMshareNews.W1_W2.

        * Sharing News on Social Media - Cronbach’s 𝛼.

            *Sharing News on Social Media - W1. Cronbach’s 𝛼 = .749.
            TEMPORARY.
            select if (PolParW1>-1 and ADHDEffectScore.W3>-1).
            RELIABILITY
            /VARIABLES= PPSNS.14.4.W1, PPSNS.14.5.W1
           /SCALE('ALL VARIABLES') ALL
           /MODEL=ALPHA.


            *Sharing News on Social Media - W2. Cronbach’s 𝛼 = .790.
            TEMPORARY.
            select if (PolParW1>-1 and ADHDEffectScore.W3>-1).
            RELIABILITY
            /VARIABLES= PPSNS.14.4.W2, PPSNS.14.5.W2
           /SCALE('ALL VARIABLES') ALL
           /MODEL=ALPHA.


            *Sharing News on Social Media - W1+W2. Cronbach’s 𝛼 = .800.
            TEMPORARY.
            select if (PolParW1>-1 and ADHDEffectScore.W3>-1).
            RELIABILITY
            /VARIABLES= PPSNS.14.4.W1, PPSNS.14.5.W1, PPSNS.14.4.W2, PPSNS.14.5.W2
           /SCALE('ALL VARIABLES') ALL
           /MODEL=ALPHA.

*News consumption.
    *Accessing popular news media either printed or online = NewsWeb.
    *Scale: 1=Not at all, 5=Regularly:
    *To what extent do you use any of the following media for the consumption of news and political information:  
    *Yedioth Ahronoth in the print edition or Ynet on the Internet).
    *Israel Hayom (in print or online).
    *Walla.
    *Mako.

            *Accessing popular news media from the Web and Printed Media - Cronbach’s 𝛼 = .602.
            TEMPORARY.
            select if (PolParW1>-1 and ADHDEffectScore.W3>-1).
            RELIABILITY
            /VARIABLES= MC.1.1.W1, MC.1.2.W1, MC.1.9.W1, MC.1.10.W1
           /SCALE('ALL VARIABLES') ALL
           /MODEL=ALPHA.

    *Passive news-gathering (“news will find me”)=NFM.W2.
        *To what extent do you feel the following statements describe you:
        *I trust that my friends will let me know what's important in the news
        *I can know what's going on in the news even if I do not actively follow them
        *I do not keep track of the news because I know the news will reach me
        *I rely on news information from friends based on what they 'like' or follow on social media (Facebook, Twitter, WhatsApp, etc.).
        *Scale : 1=Not al all, 5=Very much.

            *Passive news-gathering (“news will find me”) - Cronbach’s 𝛼 = .632.
            TEMPORARY.
            select if (PolParW1>-1 and ADHDEffectScore.W3>-1).
            RELIABILITY
            /VARIABLES= NFM.1.1.W2, NFM.1.2.W2, NFM.1.3.W2, NFM.1.4.W2
           /SCALE('ALL VARIABLES') ALL
           /MODEL=ALPHA.


*Political Attitudes. 
    *Political Representation - Descriptive.

             *W1 TO W2. 
             *compute DescriRep.W1_W2=MEAN (DR.3.2.W1, DR.3.2.W2).
             *freq DescriRep.W1_W2.

            *Political Representation - Descriptive - Cronbach’s 𝛼 = .643.
            TEMPORARY.
            select if (PolParW1>-1 and ADHDEffectScore.W3>-1).
            RELIABILITY
            /VARIABLES= DR.3.2.W1, DR.3.2.W2
           /SCALE('ALL VARIABLES') ALL
           /MODEL=ALPHA.


    *Political Representation - Substantive.

             *W1 TO W2. 
             *compute SubstRep.W1_W2=MEAN (DR.4.2.W1, DR.4.2.W2).
             *freq SubstRep.W1_W2.


            *Political Representation - Substantive - Cronbach’s 𝛼 = .746.
            TEMPORARY.
            select if (PolParW1>-1 and ADHDEffectScore.W3>-1).
            RELIABILITY
            /VARIABLES= DR.4.2.W1, DR.4.2.W2
           /SCALE('ALL VARIABLES') ALL
           /MODEL=ALPHA.


    *Democratic Norms.
     * In order to address Israel's special problems, a strong leader who will not mind the Knesset and the elections is needed (A2D.1.3.R.W1).
     * There are times when it seems better to deviate from the rules of the democratic game in order to achieve a significant change (A2D.1.5.R.W1). 
    * scale: 1=do not agree al all, 5=Totaly agree.

    *compute DemocraticNorms=MEAN (A2D.1.3.R.W1, A2D.1.5.R.W1).
    *freq DemocraticNorms.

            *Democratic Norms - Cronbach’s 𝛼 = .637.
            TEMPORARY.
            select if (PolParW1>-1 and ADHDEffectScore.W3>-1).
            RELIABILITY
            /VARIABLES= A2D.1.3.R.W1, A2D.1.5.R.W1
           /SCALE('ALL VARIABLES') ALL
           /MODEL=ALPHA.


    *Freedom of Speech=BISO.W3.
     *agreement with the following statement,  where 1 means 'do not agree at all' and 7 means 'strongly agree':  
    * If someone expresses an illegitimate political position I must respond in order to stop the person from expressing it (BISO.1.1.W3).
    * It is important to explain to people who express problematic opinions that they should do so at the appropriate time (BISO.1.2.W3).
    * There are times when I feel the need to speak out against people who express opinions that endanger society (BISO.1.3.W3).
    * Sometimes even in a democracy all kinds of opinions have to be silenced (BISO.1.4.W3).
    * People who say intolerable things must not be allowed to raise their head, it is imperative to act against them (BISO.1.5.W3).
    * As a citizen I have a duty to silence voices that undermine the most basic foundations on which society is founded (BISO.1.6.W3).
    * There are situations in which it is more important to silence certain opinions than to let everyone express themselves (BISO.1.7.W3).

            *Freedom of Speech - Cronbach’s 𝛼 = .830.
            TEMPORARY.
            select if (PolParW1>-1 and ADHDEffectScore.W3>-1).
            RELIABILITY
            /VARIABLES= BISO.1.1.W3, BISO.1.2.W3, BISO.1.3.W3, BISO.1.4.W3, BISO.1.5.W3, BISO.1.6.W3, BISO.1.7.W3
           /SCALE('ALL VARIABLES') ALL
           /MODEL=ALPHA.

    *Trust in political institutions (Government, The Knesset, Politicians) = TrustPol.W1.

            *Trust in political institutions - Cronbach’s 𝛼 = .833.
            TEMPORARY.
            select if (PolParW1>-1 and ADHDEffectScore.W3>-1).
            RELIABILITY
            /VARIABLES= TI.1.1.W1, TI.1.2.W1, TI.1.5.W1
           /SCALE('ALL VARIABLES') ALL
           /MODEL=ALPHA.

    *Political Interest = PI.4items.W1.
        * Political matters are important to me personally.
        * I am confident in my position regarding politics.
        * I have a great deal of knowledge on political issues.
        * I am interested in politics.
        * scale: 1=Not al all, 5=Totaly agree.


            *Political Interest - Cronbach’s 𝛼 = .848.
            TEMPORARY.
            select if (PolParW1>-1 and ADHDEffectScore.W3>-1).
            RELIABILITY
            /VARIABLES= PI.1.1.W1, PI.1.2.W1, PI.1.3.W1, PI.1.5.W1
           /SCALE('ALL VARIABLES') ALL
           /MODEL=ALPHA.


*Table 1: Characteristics of the Study Population. 


*SEX = GEN.N.Total.
    
TEMPORARY.
select if (PolParW1>-1 and ADHDEffectScore.W3>-1).
CROSSTABS ADHDEffectScore.W3 by GEN.N.Total / Stat = Chisq / cells=count row.

*AGE (AGE.N.Total).

TEMPORARY.
select if (PolParW1>-1 and ADHDEffectScore.W3>-1).
CROSSTABS ADHDEffectScore.W3 by AGE.N.Total / Stat = Chisq / cells=count row.


*EDUCATION.

*if (EDU.N.W1>-1)EDUC=EDU.N.W1.
*if (EDU.N.W2>-1)EDUC=EDU.N.W2.
*FREQUENCIES EDUC.
*Recode EDUC (1 thru 3=2) (4=4) (5 thru 6=5) (else=copy) into Education. 

*TEMPORARY.
*select if (PolParW1>-1 and ADHDEffectScore.W3>-1).
*FREQUENCIES Education.

TEMPORARY.
select if (PolParW1>-1 and ADHDEffectScore.W3>-1).
CROSSTABS ADHDEffectScore.W3 by Education / Stat = Chisq / cells=count row.


*RELIGIOSITY.

TEMPORARY.
select if (PolParW1>-1 and ADHDEffectScore.W3>-1).
CROSSTABS ADHDEffectScore.W3 by REL.N.Total / Stat = Chisq / cells=count row.


*INCOME.

TEMPORARY.
select if (PolParW1>-1 and ADHDEffectScore.W3>-1).
CROSSTABS ADHDEffectScore.W3 by INC.N.Total / Stat = Chisq / cells=count row.

*POLITICAL ORIENTATION.  

TEMPORARY.
select if (PolParW1>-1 and ADHDEffectScore.W3>-1).
CROSSTABS ADHDEffectScore.W3 by LR.1.W1 / Stat = Chisq / cells=count row.

*ASRS-6 SCORE - MEANS and SD.

TEMPORARY.
select if (PolParW1>-1 and ADHDEffectScore.W3>-1).
means ADHDEffectSum.W3 by ADHDEffectScore.W3.


*Table 2 - Political Attitudes and Participation Patterns of the Study Population—Dichotomous Analysis (ADHD vs. Non-ADHD).
*Note that "Figure 1: The differences between participants with and without ADHD" is based on the same results.

    *Traditional Political Participation.
        TEMPORARY.
        select if (PolParW1>-1).
         T-TEST GROUPS=ADHDEffectScore.W3 (1 0)
         /MISSING=ANALYSIS
         /VARIABLES=PolParW1_Rescaled
         /CRITERIA=CI(.95).

            *Additional descriptive information: M = median; IRQ = interquartile range.
                TEMPORARY.
                Select if (PolParW1>-1 and ADHDEffectScore.W3>-1).
                FREQUENCIES VARIABLES=PolParW1_Rescaled
                /NTILES=4
                /STATISTICS=STDDEV MEAN MEDIAN
                /ORDER=ANALYSIS.

    *Social Media Contact with Politicians.
        TEMPORARY.
        select if (PolParW1>-1).
         T-TEST GROUPS=ADHDEffectScore.W3 (1 0)
         /MISSING=ANALYSIS
         /VARIABLES=ContactPolW1
         /CRITERIA=CI(.95).

            *Additional descriptive information: M = median; IRQ = interquartile range.
                TEMPORARY.
                Select if (PolParW1>-1 and ADHDEffectScore.W3>-1).
                FREQUENCIES VARIABLES=ContactPolW1
                /NTILES=4
                /STATISTICS=STDDEV MEAN MEDIAN
                /ORDER=ANALYSIS.

                    *Robustness check: averaging participants’ responses for all relevant waves (W1+W2+W3). 
                        TEMPORARY.
                        select if (PolParW1>-1).
                        T-TEST GROUPS=ADHDEffectScore.W3 (1 0)
                        /MISSING=ANALYSIS
                        /VARIABLES=ContactPolW1_W3
                        /CRITERIA=CI(.95).


                    *Robustness check: Additional descriptive information: M = median; IRQ = interquartile range.
                        TEMPORARY.
                        Select if (PolParW1>-1 and ADHDEffectScore.W3>-1).
                        FREQUENCIES VARIABLES=ContactPolW1_W3
                        /NTILES=4
                        /STATISTICS=STDDEV MEAN MEDIAN
                        /ORDER=ANALYSIS.


    *Political Expression on Social Media.MAKE A DECISION. PolExpressive.W1. 
        TEMPORARY.
        select if (PolParW1>-1).
         T-TEST GROUPS=ADHDEffectScore.W3 (1 0)
         /MISSING=ANALYSIS
         /VARIABLES=PolExpressive.W1
         /CRITERIA=CI(.95).

            *Additional descriptive information: M = median; IRQ = interquartile range.
                TEMPORARY.
                Select if (PolParW1>-1 and ADHDEffectScore.W3>-1).
                FREQUENCIES VARIABLES=PolExpressive.W1
                /NTILES=4
                /STATISTICS=STDDEV MEAN MEDIAN
                /ORDER=ANALYSIS.

                    *Robustness check: averaging participants’ responses for all relevant waves (W1+W2). 
                        TEMPORARY.
                        select if (PolParW1>-1).
                        T-TEST GROUPS=ADHDEffectScore.W3 (1 0)
                        /MISSING=ANALYSIS
                        /VARIABLES=PolExpresW1_W2
                        /CRITERIA=CI(.95).


                    *Robustness check: Additional descriptive information: M = median; IRQ = interquartile range.
                        TEMPORARY.
                        Select if (PolParW1>-1 and ADHDEffectScore.W3>-1).
                        FREQUENCIES VARIABLES=PolExpresW1_W2
                        /NTILES=4
                        /STATISTICS=STDDEV MEAN MEDIAN
                        /ORDER=ANALYSIS.


    *Sharing News on Social Media.
        TEMPORARY.
        select if (PolParW1>-1).
         T-TEST GROUPS=ADHDEffectScore.W3 (1 0)
         /MISSING=ANALYSIS
         /VARIABLES=SMshareNews.W1
         /CRITERIA=CI(.95).

            *Additional descriptive information: M = median; IRQ = interquartile range. 
                TEMPORARY.
                Select if (PolParW1>-1 and ADHDEffectScore.W3>-1).
                FREQUENCIES VARIABLES=SMshareNews.W1
                /NTILES=4
                /STATISTICS=STDDEV MEAN MEDIAN
                /ORDER=ANALYSIS.


                    *Robustness check: averaging participants’ responses for all relevant waves (W1+W2). 
                        TEMPORARY.
                        select if (PolParW1>-1).
                        T-TEST GROUPS=ADHDEffectScore.W3 (1 0)
                        /MISSING=ANALYSIS
                        /VARIABLES=SMshareNews.W1_W2
                        /CRITERIA=CI(.95).


                    *Robustness check: Additional descriptive information: M = median; IRQ = interquartile range.
                        TEMPORARY.
                        Select if (PolParW1>-1 and ADHDEffectScore.W3>-1).
                        FREQUENCIES VARIABLES=SMshareNews.W1_W2
                        /NTILES=4
                        /STATISTICS=STDDEV MEAN MEDIAN
                        /ORDER=ANALYSIS.


    *News consumption. 
    *Accessing popular news media.

        TEMPORARY.
        select if (PolParW1>-1).
         T-TEST GROUPS=ADHDEffectScore.W3 (1 0)
         /MISSING=ANALYSIS
         /VARIABLES=NewsWeb.W1
         /CRITERIA=CI(.95).

            *Additional descriptive information: M = median; IRQ = interquartile range. 
                TEMPORARY.
                Select if (PolParW1>-1 and ADHDEffectScore.W3>-1).
                FREQUENCIES VARIABLES=NewsWeb.W1
                /NTILES=4
                /STATISTICS=STDDEV MEAN MEDIAN
                /ORDER=ANALYSIS.

    *News consumption. 
    *Passive news-gathering (“news will find me”)=NFM.W2.

        TEMPORARY.
        select if (PolParW1>-1).
         T-TEST GROUPS=ADHDEffectScore.W3 (1 0)
         /MISSING=ANALYSIS
         /VARIABLES=NFM.W2
         /CRITERIA=CI(.95).

            *Additional descriptive information: M = median; IRQ = interquartile range. 
                TEMPORARY.
                Select if (PolParW1>-1 and ADHDEffectScore.W3>-1).
                FREQUENCIES VARIABLES=NFM.W2
                /NTILES=4
                /STATISTICS=STDDEV MEAN MEDIAN
                /ORDER=ANALYSIS.

    *Political Representation - Descriptive. 

        TEMPORARY.
        select if (PolParW1>-1).
         T-TEST GROUPS=ADHDEffectScore.W3 (1 0)
         /MISSING=ANALYSIS
         /VARIABLES= DR.3.2.W1
         /CRITERIA=CI(.95).

            *Additional descriptive information: M = median; IRQ = interquartile range. 
                TEMPORARY.
                Select if (PolParW1>-1 and ADHDEffectScore.W3>-1).
                FREQUENCIES VARIABLES=DR.3.2.W1
                /NTILES=4
                /STATISTICS=STDDEV MEAN MEDIAN
                /ORDER=ANALYSIS.


                    *Robustness check: averaging participants’ responses for all relevant waves (W1+W2). 
                        TEMPORARY.
                        select if (PolParW1>-1).
                        T-TEST GROUPS=ADHDEffectScore.W3 (1 0)
                        /MISSING=ANALYSIS
                        /VARIABLES=DescriRep.W1_W2
                        /CRITERIA=CI(.95).


                    *Robustness check: Additional descriptive information: M = median; IRQ = interquartile range.
                        TEMPORARY.
                        Select if (PolParW1>-1 and ADHDEffectScore.W3>-1).
                        FREQUENCIES VARIABLES=DescriRep.W1_W2
                        /NTILES=4
                        /STATISTICS=STDDEV MEAN MEDIAN
                        /ORDER=ANALYSIS.


    *Political Representation - Substantive.

        TEMPORARY.
        select if (PolParW1>-1).
         T-TEST GROUPS=ADHDEffectScore.W3 (1 0)
         /MISSING=ANALYSIS
         /VARIABLES=DR.4.2.W1
         /CRITERIA=CI(.95).

            *Additional descriptive information: M = median; IRQ = interquartile range. 
                TEMPORARY.
                Select if (PolParW1>-1 and ADHDEffectScore.W3>-1).
                FREQUENCIES VARIABLES=DR.4.2.W1
                /NTILES=4
                /STATISTICS=STDDEV MEAN MEDIAN
                /ORDER=ANALYSIS.


                    *Robustness check: averaging participants’ responses for all relevant waves (W1+W2). 
                        TEMPORARY.
                        select if (PolParW1>-1).
                        T-TEST GROUPS=ADHDEffectScore.W3 (1 0)
                        /MISSING=ANALYSIS
                        /VARIABLES=SubstRep.W1_W2
                        /CRITERIA=CI(.95).


                    *Robustness check: Additional descriptive information: M = median; IRQ = interquartile range.
                        TEMPORARY.
                        Select if (PolParW1>-1 and ADHDEffectScore.W3>-1).
                        FREQUENCIES VARIABLES=SubstRep.W1_W2
                        /NTILES=4
                        /STATISTICS=STDDEV MEAN MEDIAN
                        /ORDER=ANALYSIS.


    *Democratic Norms

        TEMPORARY.
        select if (PolParW1>-1).
         T-TEST GROUPS=ADHDEffectScore.W3 (1 0)
         /MISSING=ANALYSIS
         /VARIABLES=DemocraticNorms
         /CRITERIA=CI(.95).

            *Additional descriptive information: M = median; IRQ = interquartile range. 
                TEMPORARY.
                Select if (PolParW1>-1 and ADHDEffectScore.W3>-1).
                FREQUENCIES VARIABLES=DemocraticNorms
                /NTILES=4
                /STATISTICS=STDDEV MEAN MEDIAN
                /ORDER=ANALYSIS.


    *Freedom of Speech.

        TEMPORARY.
        select if (PolParW1>-1).
         T-TEST GROUPS=ADHDEffectScore.W3 (1 0)
         /MISSING=ANALYSIS
         /VARIABLES=BISO.W3
         /CRITERIA=CI(.95).

            *Additional descriptive information: M = median; IRQ = interquartile range. 
                TEMPORARY.
                Select if (PolParW1>-1 and ADHDEffectScore.W3>-1).
                FREQUENCIES VARIABLES=BISO.W3
                /NTILES=4
                /STATISTICS=STDDEV MEAN MEDIAN
                /ORDER=ANALYSIS.


    *Trust in political institutions.

        TEMPORARY.
        select if (PolParW1>-1).
         T-TEST GROUPS=ADHDEffectScore.W3 (1 0)
         /MISSING=ANALYSIS
         /VARIABLES=TrustPol.W1
         /CRITERIA=CI(.95).

            *Additional descriptive information: M = median; IRQ = interquartile range. 
                TEMPORARY.
                Select if (PolParW1>-1 and ADHDEffectScore.W3>-1).
                FREQUENCIES VARIABLES=TrustPol.W1
                /NTILES=4
                /STATISTICS=STDDEV MEAN MEDIAN
                /ORDER=ANALYSIS.

    *Political Interest.

        TEMPORARY.
        select if (PolParW1>-1).
         T-TEST GROUPS=ADHDEffectScore.W3 (1 0)
         /MISSING=ANALYSIS
         /VARIABLES=PI.4items.W1
         /CRITERIA=CI(.95).

            *Additional descriptive information: M = median; IRQ = interquartile range. 
                TEMPORARY.
                Select if (PolParW1>-1 and ADHDEffectScore.W3>-1).
                FREQUENCIES VARIABLES=PI.4items.W1
                /NTILES=4
                /STATISTICS=STDDEV MEAN MEDIAN
                /ORDER=ANALYSIS.


    *Political Leaning.

        TEMPORARY.
        select if (PolParW1>-1).
         T-TEST GROUPS=ADHDEffectScore.W3 (1 0)
         /MISSING=ANALYSIS
         /VARIABLES=LR.1.W1
         /CRITERIA=CI(.95).


*Continuous Analysis - Linear Regression. 

      *compute ADHDEffectSum.W3  = HQ.10.1.W3+HQ.10.2.W3+HQ.10.3.W3+HQ.10.4.W3+HQ.10.5.W3+HQ.10.6.W3.
      *FREQUENCIES ADHDEffectSum.W3.

    *Traditional Political Participation.
                TEMPORARY.
                Select if (PolParW1>-1 and ADHDEffectScore.W3>-1).
                REGRESSION
                /MISSING LISTWISE
                /STATISTICS COEFF OUTS R ANOVA
                /CRITERIA=PIN(.05) POUT(.10)
                /NOORIGIN
                /DEPENDENT PolParW1_Rescaled
                /METHOD=ENTER  ADHDEffectSum.W3.

    *Social Media Contact with Politicians. 
                TEMPORARY.
                Select if (PolParW1>-1 and ADHDEffectScore.W3>-1).
                REGRESSION
                /MISSING LISTWISE
                /STATISTICS COEFF OUTS R ANOVA
                /CRITERIA=PIN(.05) POUT(.10)
                /NOORIGIN
                /DEPENDENT ContactPolW1
                /METHOD=ENTER  ADHDEffectSum.W3.

    *Political Expression on Social Media.
                TEMPORARY.
                Select if (PolParW1>-1 and ADHDEffectScore.W3>-1).
                REGRESSION
                /MISSING LISTWISE
                /STATISTICS COEFF OUTS R ANOVA
                /CRITERIA=PIN(.05) POUT(.10)
                /NOORIGIN
                /DEPENDENT PolExpressive.W1
                /METHOD=ENTER  ADHDEffectSum.W3.

    *Sharing News on Social Media.
                TEMPORARY.
                Select if (PolParW1>-1 and ADHDEffectScore.W3>-1).
                REGRESSION
                /MISSING LISTWISE
                /STATISTICS COEFF OUTS R ANOVA
                /CRITERIA=PIN(.05) POUT(.10)
                /NOORIGIN
                /DEPENDENT SMshareNews.W1
                /METHOD=ENTER  ADHDEffectSum.W3.

    *News consumption. 
    *Accessing popular news media.

                TEMPORARY.
                Select if (PolParW1>-1 and ADHDEffectScore.W3>-1).
                REGRESSION
                /MISSING LISTWISE
                /STATISTICS COEFF OUTS R ANOVA
                /CRITERIA=PIN(.05) POUT(.10)
                /NOORIGIN
                /DEPENDENT NewsWeb.W1
                /METHOD=ENTER  ADHDEffectSum.W3.


    *News consumption. 
    *Passive news-gathering (“news will find me”).

                TEMPORARY.
                Select if (PolParW1>-1 and ADHDEffectScore.W3>-1).
                REGRESSION
                /MISSING LISTWISE
                /STATISTICS COEFF OUTS R ANOVA
                /CRITERIA=PIN(.05) POUT(.10)
                /NOORIGIN
                /DEPENDENT NFM.W2
                /METHOD=ENTER  ADHDEffectSum.W3.

    *Political Representation - Descriptive.

                TEMPORARY.
                Select if (PolParW1>-1 and ADHDEffectScore.W3>-1).
                REGRESSION
                /MISSING LISTWISE
                /STATISTICS COEFF OUTS R ANOVA
                /CRITERIA=PIN(.05) POUT(.10)
                /NOORIGIN
                /DEPENDENT DR.3.2.W1
                /METHOD=ENTER  ADHDEffectSum.W3.

    *Political Representation - Substantive.

                TEMPORARY.
                Select if (PolParW1>-1 and ADHDEffectScore.W3>-1).
                REGRESSION
                /MISSING LISTWISE
                /STATISTICS COEFF OUTS R ANOVA
                /CRITERIA=PIN(.05) POUT(.10)
                /NOORIGIN
                /DEPENDENT DR.4.2.W1
                /METHOD=ENTER  ADHDEffectSum.W3.

    *Democratic Norms.

                TEMPORARY.
                Select if (PolParW1>-1 and ADHDEffectScore.W3>-1).
                REGRESSION
                /MISSING LISTWISE
                /STATISTICS COEFF OUTS R ANOVA
                /CRITERIA=PIN(.05) POUT(.10)
                /NOORIGIN
                /DEPENDENT DemocraticNorms
                /METHOD=ENTER  ADHDEffectSum.W3.

    *Freedom of Speech.

                TEMPORARY.
                Select if (PolParW1>-1 and ADHDEffectScore.W3>-1).
                REGRESSION
                /MISSING LISTWISE
                /STATISTICS COEFF OUTS R ANOVA
                /CRITERIA=PIN(.05) POUT(.10)
                /NOORIGIN
                /DEPENDENT BISO.W3
                /METHOD=ENTER  ADHDEffectSum.W3.


    *Trust in political institutions.

                TEMPORARY.
                Select if (PolParW1>-1 and ADHDEffectScore.W3>-1).
                REGRESSION
                /MISSING LISTWISE
                /STATISTICS COEFF OUTS R ANOVA
                /CRITERIA=PIN(.05) POUT(.10)
                /NOORIGIN
                /DEPENDENT TrustPol.W1
                /METHOD=ENTER  ADHDEffectSum.W3.


*Table 3 - Continuous Analysis.

    *Traditional Political Participation.
    TEMPORARY.
    select if (PolParW1>-1).
    recode ADHDEffectSum.W3 (6 thru 9=1) (10 thru 12=2) (13 thru 14=3) (15 thru 16=4) (17 thru 27=5) into ADHDEffectSum.W3_Plot.
    ONEWAY PolParW1_Rescaled BY ADHDEffectSum.W3_Plot
    /STATISTICS DESCRIPTIVES 
    /MISSING ANALYSIS
    /CRITERIA=CILEVEL(0.95).

    *Social Media Contact with Politicians. 
    TEMPORARY.
    select if (PolParW1>-1).
    recode ADHDEffectSum.W3 (6 thru 9=1) (10 thru 12=2) (13 thru 14=3) (15 thru 16=4) (17 thru 27=5) into ADHDEffectSum.W3_Plot.
    ONEWAY ContactPolW1 BY ADHDEffectSum.W3_Plot
    /STATISTICS DESCRIPTIVES 
    /MISSING ANALYSIS
    /CRITERIA=CILEVEL(0.95).

    *Political Expression on Social Media.
    TEMPORARY.
    select if (PolParW1>-1).
    recode ADHDEffectSum.W3 (6 thru 9=1) (10 thru 12=2) (13 thru 14=3) (15 thru 16=4) (17 thru 27=5) into ADHDEffectSum.W3_Plot.
    ONEWAY PolExpressive.W1 BY ADHDEffectSum.W3_Plot
    /STATISTICS DESCRIPTIVES 
    /MISSING ANALYSIS
    /CRITERIA=CILEVEL(0.95).


    *Sharing News on Social Media.
    TEMPORARY.
    select if (PolParW1>-1).
    recode ADHDEffectSum.W3 (6 thru 9=1) (10 thru 12=2) (13 thru 14=3) (15 thru 16=4) (17 thru 27=5) into ADHDEffectSum.W3_Plot.
    ONEWAY SMshareNews.W1 BY ADHDEffectSum.W3_Plot
    /STATISTICS DESCRIPTIVES 
    /MISSING ANALYSIS
    /CRITERIA=CILEVEL(0.95).


    *News consumption. 
    *Accessing popular news media.

    TEMPORARY.
    select if (PolParW1>-1).
    recode ADHDEffectSum.W3 (6 thru 9=1) (10 thru 12=2) (13 thru 14=3) (15 thru 16=4) (17 thru 27=5) into ADHDEffectSum.W3_Plot.
    ONEWAY NewsWeb.W1 BY ADHDEffectSum.W3_Plot
    /STATISTICS DESCRIPTIVES 
    /MISSING ANALYSIS
    /CRITERIA=CILEVEL(0.95).

    *News consumption. 
    *Passive news-gathering (“news will find me”)=NFM.W2..

    TEMPORARY.
    select if (PolParW1>-1).
    recode ADHDEffectSum.W3 (6 thru 9=1) (10 thru 12=2) (13 thru 14=3) (15 thru 16=4) (17 thru 27=5) into ADHDEffectSum.W3_Plot.
    ONEWAY NFM.W2 BY ADHDEffectSum.W3_Plot
    /STATISTICS DESCRIPTIVES 
    /MISSING ANALYSIS
    /CRITERIA=CILEVEL(0.95).

    *Political Representation - Descriptive. 

    TEMPORARY.
    select if (PolParW1>-1).
    recode ADHDEffectSum.W3 (6 thru 9=1) (10 thru 12=2) (13 thru 14=3) (15 thru 16=4) (17 thru 27=5) into ADHDEffectSum.W3_Plot.
    ONEWAY DR.3.2.W1 BY ADHDEffectSum.W3_Plot
    /STATISTICS DESCRIPTIVES 
    /MISSING ANALYSIS
    /CRITERIA=CILEVEL(0.95).

    *Political Representation - Substantive.

    TEMPORARY.
    select if (PolParW1>-1).
    recode ADHDEffectSum.W3 (6 thru 9=1) (10 thru 12=2) (13 thru 14=3) (15 thru 16=4) (17 thru 27=5) into ADHDEffectSum.W3_Plot.
    ONEWAY DR.4.2.W1 BY ADHDEffectSum.W3_Plot
    /STATISTICS DESCRIPTIVES 
    /MISSING ANALYSIS
    /CRITERIA=CILEVEL(0.95).


    *Democratic Norms

    TEMPORARY.
    select if (PolParW1>-1).
    recode ADHDEffectSum.W3 (6 thru 9=1) (10 thru 12=2) (13 thru 14=3) (15 thru 16=4) (17 thru 27=5) into ADHDEffectSum.W3_Plot.
    ONEWAY DemocraticNorms BY ADHDEffectSum.W3_Plot
    /STATISTICS DESCRIPTIVES 
    /MISSING ANALYSIS
    /CRITERIA=CILEVEL(0.95).


    *Freedom of Speech.

    TEMPORARY.
    select if (PolParW1>-1).
    recode ADHDEffectSum.W3 (6 thru 9=1) (10 thru 12=2) (13 thru 14=3) (15 thru 16=4) (17 thru 27=5) into ADHDEffectSum.W3_Plot.
    ONEWAY BISO.W3 BY ADHDEffectSum.W3_Plot
    /STATISTICS DESCRIPTIVES 
    /MISSING ANALYSIS
    /CRITERIA=CILEVEL(0.95).


    *Trust in political institutions.

    TEMPORARY.
    select if (PolParW1>-1).
    recode ADHDEffectSum.W3 (6 thru 9=1) (10 thru 12=2) (13 thru 14=3) (15 thru 16=4) (17 thru 27=5) into ADHDEffectSum.W3_Plot.
    ONEWAY TrustPol.W1 BY ADHDEffectSum.W3_Plot
    /STATISTICS DESCRIPTIVES 
    /MISSING ANALYSIS
    /CRITERIA=CILEVEL(0.95).


    *Political Interest.
    TEMPORARY.
    select if (PolParW1>-1).
    recode ADHDEffectSum.W3 (6 thru 9=1) (10 thru 12=2) (13 thru 14=3) (15 thru 16=4) (17 thru 27=5) into ADHDEffectSum.W3_Plot.
    ONEWAY PI.4items.W1 BY ADHDEffectSum.W3_Plot
    /STATISTICS DESCRIPTIVES 
    /MISSING ANALYSIS
    /CRITERIA=CILEVEL(0.95).


*Figure 2: Treated with stimulants vs.not treated.
*Analyzing respondents who take medication vs.ASRS>17 who do not take medication. 


*STIMULANT THERAPY.
*Reverse scale from Yes=1, No=2 TO No=0, Yes=1).
*HQ.12.W3 - Are you taking any of the following medications: Ritalin, Ritalin LA, Concerta, Attent or Vivans?.

    *FREQUENCIES HQ.12.W3.
    *Recode HQ.12.W3 (1=1) (2=0) (else=copy) into TakeMedicine_W3. 
    *Freq TakeMedicine_W3.


    *Traditional Political Participation.

    TEMPORARY.
    select if (PolParW1>-1).
    If (ADHDEffectScore.W3=1 and TakeMedicine_W3=0) Medication_Influence.W3=0.
    If (ADHDEffectScore.W3=0 and TakeMedicine_W3=1) Medication_Influence.W3=1.
    If (ADHDEffectScore.W3=1 and TakeMedicine_W3=1) Medication_Influence.W3=1.
    T-TEST GROUPS=Medication_Influence.W3 (1 0)
    /MISSING=ANALYSIS
    /VARIABLES=PolParW1_Rescaled
    /CRITERIA=CI(.95).

    *Social Media Contact with Politicians.

    TEMPORARY.
    select if (PolParW1>-1).
    If (ADHDEffectScore.W3=1 and TakeMedicine_W3=0) Medication_Influence.W3=0.
    If (ADHDEffectScore.W3=0 and TakeMedicine_W3=1) Medication_Influence.W3=1.
    If (ADHDEffectScore.W3=1 and TakeMedicine_W3=1) Medication_Influence.W3=1.
    T-TEST GROUPS=Medication_Influence.W3 (1 0)
    /MISSING=ANALYSIS
    /VARIABLES=ContactPolW1
    /CRITERIA=CI(.95).

    *Political Expression on Social Media.

    TEMPORARY.
    select if (PolParW1>-1).
    If (ADHDEffectScore.W3=1 and TakeMedicine_W3=0) Medication_Influence.W3=0.
    If (ADHDEffectScore.W3=0 and TakeMedicine_W3=1) Medication_Influence.W3=1.
    If (ADHDEffectScore.W3=1 and TakeMedicine_W3=1) Medication_Influence.W3=1.
    T-TEST GROUPS=Medication_Influence.W3 (1 0)
    /MISSING=ANALYSIS
    /VARIABLES=PolExpressive.W1
    /CRITERIA=CI(.95).

    *Sharing News on Social Media. 

    TEMPORARY.
    select if (PolParW1>-1).
    If (ADHDEffectScore.W3=1 and TakeMedicine_W3=0) Medication_Influence.W3=0.
    If (ADHDEffectScore.W3=0 and TakeMedicine_W3=1) Medication_Influence.W3=1.
    If (ADHDEffectScore.W3=1 and TakeMedicine_W3=1) Medication_Influence.W3=1.
    T-TEST GROUPS=Medication_Influence.W3 (1 0)
    /MISSING=ANALYSIS
    /VARIABLES=SMshareNews.W1
    /CRITERIA=CI(.95).

    *News consumption. 
    *Accessing popular news media.

    TEMPORARY.
    select if (PolParW1>-1).
    If (ADHDEffectScore.W3=1 and TakeMedicine_W3=0) Medication_Influence.W3=0.
    If (ADHDEffectScore.W3=0 and TakeMedicine_W3=1) Medication_Influence.W3=1.
    If (ADHDEffectScore.W3=1 and TakeMedicine_W3=1) Medication_Influence.W3=1.
    T-TEST GROUPS=Medication_Influence.W3 (1 0)
    /MISSING=ANALYSIS
    /VARIABLES=NewsWeb.W1
    /CRITERIA=CI(.95).

    *News consumption. 
    *Passive news-gathering (“news will find me”)=NFM.W2.

    TEMPORARY.
    select if (PolParW1>-1).
    If (ADHDEffectScore.W3=1 and TakeMedicine_W3=0) Medication_Influence.W3=0.
    If (ADHDEffectScore.W3=0 and TakeMedicine_W3=1) Medication_Influence.W3=1.
    If (ADHDEffectScore.W3=1 and TakeMedicine_W3=1) Medication_Influence.W3=1.
    T-TEST GROUPS=Medication_Influence.W3 (1 0)
    /MISSING=ANALYSIS
    /VARIABLES=NFM.W2
    /CRITERIA=CI(.95).

    *Political Representation - Descriptive. 

    TEMPORARY.
    select if (PolParW1>-1).
    If (ADHDEffectScore.W3=1 and TakeMedicine_W3=0) Medication_Influence.W3=0.
    If (ADHDEffectScore.W3=0 and TakeMedicine_W3=1) Medication_Influence.W3=1.
    If (ADHDEffectScore.W3=1 and TakeMedicine_W3=1) Medication_Influence.W3=1.
    T-TEST GROUPS=Medication_Influence.W3 (1 0)
    /MISSING=ANALYSIS
    /VARIABLES=DR.3.2.W1
    /CRITERIA=CI(.95).


    *Political Representation - Substantive.

    TEMPORARY.
    select if (PolParW1>-1).
    If (ADHDEffectScore.W3=1 and TakeMedicine_W3=0) Medication_Influence.W3=0.
    If (ADHDEffectScore.W3=0 and TakeMedicine_W3=1) Medication_Influence.W3=1.
    If (ADHDEffectScore.W3=1 and TakeMedicine_W3=1) Medication_Influence.W3=1.
    T-TEST GROUPS=Medication_Influence.W3 (1 0)
    /MISSING=ANALYSIS
    /VARIABLES=DR.4.2.W1
    /CRITERIA=CI(.95).

    *Democratic Norms

    TEMPORARY.
    select if (PolParW1>-1).
    If (ADHDEffectScore.W3=1 and TakeMedicine_W3=0) Medication_Influence.W3=0.
    If (ADHDEffectScore.W3=0 and TakeMedicine_W3=1) Medication_Influence.W3=1.
    If (ADHDEffectScore.W3=1 and TakeMedicine_W3=1) Medication_Influence.W3=1.
    T-TEST GROUPS=Medication_Influence.W3 (1 0)
    /MISSING=ANALYSIS
    /VARIABLES=DemocraticNorms
    /CRITERIA=CI(.95).

    *Freedom of Speech.

    TEMPORARY.
    select if (PolParW1>-1).
    If (ADHDEffectScore.W3=1 and TakeMedicine_W3=0) Medication_Influence.W3=0.
    If (ADHDEffectScore.W3=0 and TakeMedicine_W3=1) Medication_Influence.W3=1.
    If (ADHDEffectScore.W3=1 and TakeMedicine_W3=1) Medication_Influence.W3=1.
    T-TEST GROUPS=Medication_Influence.W3 (1 0)
    /MISSING=ANALYSIS
    /VARIABLES=BISO.W3
    /CRITERIA=CI(.95).

    *Trust in political institutions.

    TEMPORARY.
    select if (PolParW1>-1).
    If (ADHDEffectScore.W3=1 and TakeMedicine_W3=0) Medication_Influence.W3=0.
    If (ADHDEffectScore.W3=0 and TakeMedicine_W3=1) Medication_Influence.W3=1.
    If (ADHDEffectScore.W3=1 and TakeMedicine_W3=1) Medication_Influence.W3=1.
    T-TEST GROUPS=Medication_Influence.W3 (1 0)
    /MISSING=ANALYSIS
    /VARIABLES=TrustPol.W1
    /CRITERIA=CI(.95).

    *Political Interest.

    TEMPORARY.
    select if (PolParW1>-1).
    If (ADHDEffectScore.W3=1 and TakeMedicine_W3=0) Medication_Influence.W3=0.
    If (ADHDEffectScore.W3=0 and TakeMedicine_W3=1) Medication_Influence.W3=1.
    If (ADHDEffectScore.W3=1 and TakeMedicine_W3=1) Medication_Influence.W3=1.
    T-TEST GROUPS=Medication_Influence.W3 (1 0)
    /MISSING=ANALYSIS
    /VARIABLES=PI.4items.W1
    /CRITERIA=CI(.95).

    *Political Leaning.

    TEMPORARY.
    select if (PolParW1>-1).
    If (ADHDEffectScore.W3=1 and TakeMedicine_W3=0) Medication_Influence.W3=0.
    If (ADHDEffectScore.W3=0 and TakeMedicine_W3=1) Medication_Influence.W3=1.
    If (ADHDEffectScore.W3=1 and TakeMedicine_W3=1) Medication_Influence.W3=1.
    T-TEST GROUPS=Medication_Influence.W3 (1 0)
    /MISSING=ANALYSIS
    /VARIABLES=LR.1.W1
    /CRITERIA=CI(.95).


*Table 4: Multilevel Regressions.
*Control for: Sex, Age, Education, Income, Religiosity, Political Orientation, Political Knowledge, Political Interest, and Stimulant Therapy.

*Creat dummy variables.
*Level of Education. 
      *if (Education>-1)High_school_or_lower=0.
      *if (Education=2)High_school_or_lower=1.
      *if (Education>-1)Post_secondary_education=0.
      *if (Education=4)Post_secondary_education=1.
      *if (Education>-1)Academic_degree=0.
      *if (Education=5)Academic_degree=1.

      *TEMPORARY.
      *Select if (PolParW1>-1 and ADHDEffectScore.W3>-1).
      *FREQUENCIES High_school_or_lower, Post_secondary_education, Academic_degree.

*Level of Income.

    *if (INC.N.Total>-1)Much_lower=0.
    *if (INC.N.Total=1)Much_lower=1.
    *if (INC.N.Total>-1)Lower=0.
    *if (INC.N.Total=2)Lower=1.
    *if (INC.N.Total>-1)Similar=0.
    *if (INC.N.Total=3)Similar=1.
    *if (INC.N.Total>-1)Higher=0.
    *if (INC.N.Total=4)Higher=1.
    *if (INC.N.Total>-1)Much_higher=0.
    *if (INC.N.Total=5)Much_higher=1.

    *TEMPORARY.
    *Select if (PolParW1>-1 and ADHDEffectScore.W3>-1).
    *FREQUENCIES Much_lower, Lower, Similar, Higher, Much_higher.


 *RELIGIOSITY.    
    
    *if (REL.N.Total>-1)Ultraorthodox=0.
    *if (REL.N.Total=4)Ultraorthodox=1.
    *if (REL.N.Total>-1)Religious=0.
    *if (REL.N.Total=3)Religious=1.
    *if (REL.N.Total>-1)Traditional=0.
    *if (REL.N.Total=2)Traditional=1.
    *if (REL.N.Total>-1)secular=0.
    *if (REL.N.Total=1)secular=1.


    *TEMPORARY.
    *Select if (PolParW1>-1 and ADHDEffectScore.W3>-1).
    *FREQUENCIES secular, Traditional, Religious, Ultraorthodox.


    *POLITICAL KNOWLEDGE (CPK=Changing Political Knowledge). 
    *Scale: 0=No correct answer, 1=One correct answer, 2=Two correct answers, 3=0=All answers are correct.

    *W1 TO W3. 
        *compute PoliticalKnowledgeW1_W3=MEAN (CPKT.W1, CPKT.W2, CPKT.W3).
        *freq PoliticalKnowledgeW1_W3.

        *TEMPORARY.
        *Select if (PolParW1>-1 and ADHDEffectScore.W3>-1).
        *FREQUENCIES PoliticalKnowledgeW1_W3.


    *Traditional Political Participation.

    TEMPORARY.
    Select if (PolParW1>-1 and ADHDEffectScore.W3>-1).
    REGRESSION
    /MISSING LISTWISE
    /STATISTICS COEFF OUTS R ANOVA
    /CRITERIA=PIN(.05) POUT(.10)
    /NOORIGIN
    /DEPENDENT PolParW1_Rescaled
    /METHOD=ENTER  ADHDEffectScore.W3 GEN.N.Total AGE.N.Total High_school_or_lower Post_secondary_education Academic_degree
    Much_lower Lower Similar Higher Much_higher secular Traditional Religious Ultraorthodox LR.1.W1 PoliticalKnowledgeW1_W3 PI.4items.W1 TakeMedicine_W3.

    *Social Media Contact with Politicians.

    TEMPORARY.
    Select if (PolParW1>-1 and ADHDEffectScore.W3>-1).
    REGRESSION
    /MISSING LISTWISE
    /STATISTICS COEFF OUTS R ANOVA
    /CRITERIA=PIN(.05) POUT(.10)
    /NOORIGIN
    /DEPENDENT ContactPolW1
    /METHOD=ENTER  ADHDEffectScore.W3 GEN.N.Total AGE.N.Total High_school_or_lower Post_secondary_education Academic_degree
    Much_lower Lower Similar Higher Much_higher secular Traditional Religious Ultraorthodox LR.1.W1 PoliticalKnowledgeW1_W3 PI.4items.W1 TakeMedicine_W3 . 


            *Robustnes Check: Social Media Contact with Politicians - avareging all measures that were collected over more than one wave: W1+W2+W3. 

                TEMPORARY.
                Select if (PolParW1>-1 and ADHDEffectScore.W3>-1).
                REGRESSION
                /MISSING LISTWISE
                /STATISTICS COEFF OUTS R ANOVA
                /CRITERIA=PIN(.05) POUT(.10)
                /NOORIGIN
                /DEPENDENT ContactPolW1_W3
                /METHOD=ENTER  ADHDEffectScore.W3 GEN.N.Total AGE.N.Total High_school_or_lower Post_secondary_education Academic_degree
                Much_lower Lower Similar Higher Much_higher secular Traditional Religious Ultraorthodox LR.1.W1 PoliticalKnowledgeW1_W3 PI.4items.W1 TakeMedicine_W3 . 


    *Political Expression on Social Media.

    TEMPORARY.
    Select if (PolParW1>-1 and ADHDEffectScore.W3>-1).
    REGRESSION
    /MISSING LISTWISE
    /STATISTICS COEFF OUTS R ANOVA
    /CRITERIA=PIN(.05) POUT(.10)
    /NOORIGIN
    /DEPENDENT PolExpressive.W1
    /METHOD=ENTER  ADHDEffectScore.W3 GEN.N.Total AGE.N.Total High_school_or_lower Post_secondary_education Academic_degree
    Much_lower Lower Similar Higher Much_higher secular Traditional Religious Ultraorthodox LR.1.W1 PoliticalKnowledgeW1_W3 PI.4items.W1 TakeMedicine_W3.

            *Robustnes Check: Political Expression on Social Media - avareging all measures that were collected over more than one wave: W1+W2. 

                TEMPORARY.
                Select if (PolParW1>-1 and ADHDEffectScore.W3>-1).
                REGRESSION
                /MISSING LISTWISE
                /STATISTICS COEFF OUTS R ANOVA
                /CRITERIA=PIN(.05) POUT(.10)
                /NOORIGIN
                /DEPENDENT PolExpresW1_W2
                /METHOD=ENTER  ADHDEffectScore.W3 GEN.N.Total AGE.N.Total High_school_or_lower Post_secondary_education Academic_degree
                Much_lower Lower Similar Higher Much_higher secular Traditional Religious Ultraorthodox LR.1.W1 PoliticalKnowledgeW1_W3 
                PI.4items.W1 TakeMedicine_W3.


    *Sharing News on Social Media. 

    TEMPORARY.
    Select if (PolParW1>-1 and ADHDEffectScore.W3>-1).
    REGRESSION
    /MISSING LISTWISE
    /STATISTICS COEFF OUTS R ANOVA
    /CRITERIA=PIN(.05) POUT(.10)
    /NOORIGIN
    /DEPENDENT SMshareNews.W1
    /METHOD=ENTER  ADHDEffectScore.W3 GEN.N.Total AGE.N.Total High_school_or_lower Post_secondary_education Academic_degree
    Much_lower Lower Similar Higher Much_higher secular Traditional Religious Ultraorthodox LR.1.W1 PoliticalKnowledgeW1_W3 PI.4items.W1 TakeMedicine_W3.

            *Robustnes Check: Political Expression on Social Media - avareging all measures that were collected over more than one wave: W1+W2. 

                TEMPORARY.
                Select if (PolParW1>-1 and ADHDEffectScore.W3>-1).
                REGRESSION
                /MISSING LISTWISE
                /STATISTICS COEFF OUTS R ANOVA
                /CRITERIA=PIN(.05) POUT(.10)
                /NOORIGIN
                /DEPENDENT SMshareNews.W1_W2
                /METHOD=ENTER  ADHDEffectScore.W3 GEN.N.Total AGE.N.Total High_school_or_lower Post_secondary_education Academic_degree
                Much_lower Lower Similar Higher Much_higher secular Traditional Religious Ultraorthodox LR.1.W1 PoliticalKnowledgeW1_W3 
                PI.4items.W1 TakeMedicine_W3.


    *News consumption. 
    *Accessing popular news media.

    TEMPORARY.
    Select if (PolParW1>-1 and ADHDEffectScore.W3>-1).
    REGRESSION
    /MISSING LISTWISE
    /STATISTICS COEFF OUTS R ANOVA
    /CRITERIA=PIN(.05) POUT(.10)
    /NOORIGIN
    /DEPENDENT NewsWeb.W1
    /METHOD=ENTER  ADHDEffectScore.W3 GEN.N.Total AGE.N.Total High_school_or_lower Post_secondary_education Academic_degree
    Much_lower Lower Similar Higher Much_higher secular Traditional Religious Ultraorthodox LR.1.W1 PoliticalKnowledgeW1_W3 PI.4items.W1 TakeMedicine_W3.


    *News consumption. 
    *Passive news-gathering (“news will find me”)=NFM.W2.

    TEMPORARY.
    Select if (PolParW1>-1 and ADHDEffectScore.W3>-1).
    REGRESSION
    /MISSING LISTWISE
    /STATISTICS COEFF OUTS R ANOVA
    /CRITERIA=PIN(.05) POUT(.10)
    /NOORIGIN
    /DEPENDENT NFM.W2
    /METHOD=ENTER  ADHDEffectScore.W3 GEN.N.Total AGE.N.Total High_school_or_lower Post_secondary_education Academic_degree
    Much_lower Lower Similar Higher Much_higher secular Traditional Religious Ultraorthodox LR.1.W1 PoliticalKnowledgeW1_W3 PI.4items.W1 TakeMedicine_W3 .


    *Political Representation - Descriptive. 

    TEMPORARY.
    Select if (PolParW1>-1 and ADHDEffectScore.W3>-1).
    REGRESSION
    /MISSING LISTWISE
    /STATISTICS COEFF OUTS R ANOVA
    /CRITERIA=PIN(.05) POUT(.10)
    /NOORIGIN
    /DEPENDENT  DR.3.2.W1
    /METHOD=ENTER  ADHDEffectScore.W3 GEN.N.Total AGE.N.Total High_school_or_lower Post_secondary_education Academic_degree
    Much_lower Lower Similar Higher Much_higher secular Traditional Religious Ultraorthodox LR.1.W1 PoliticalKnowledgeW1_W3 PI.4items.W1 TakeMedicine_W3.


            *Robustnes Check: Descriptive Representation - avareging all measures that were collected over more than one wave: W1+W2. 

                TEMPORARY.
                Select if (PolParW1>-1 and ADHDEffectScore.W3>-1).
                REGRESSION
                /MISSING LISTWISE
                /STATISTICS COEFF OUTS R ANOVA
                /CRITERIA=PIN(.05) POUT(.10)
                /NOORIGIN
                /DEPENDENT DescriRep.W1_W2
                /METHOD=ENTER  ADHDEffectScore.W3 GEN.N.Total AGE.N.Total High_school_or_lower Post_secondary_education Academic_degree
                Much_lower Lower Similar Higher Much_higher secular Traditional Religious Ultraorthodox LR.1.W1 PoliticalKnowledgeW1_W3 
                PI.4items.W1 TakeMedicine_W3.


    *Political Representation - Substantive.

    TEMPORARY.
    Select if (PolParW1>-1 and ADHDEffectScore.W3>-1).
    REGRESSION
    /MISSING LISTWISE
    /STATISTICS COEFF OUTS R ANOVA
    /CRITERIA=PIN(.05) POUT(.10)
    /NOORIGIN
    /DEPENDENT DR.4.2.W1
    /METHOD=ENTER  ADHDEffectScore.W3 GEN.N.Total AGE.N.Total High_school_or_lower Post_secondary_education Academic_degree
    Much_lower Lower Similar Higher Much_higher secular Traditional Religious Ultraorthodox LR.1.W1 PoliticalKnowledgeW1_W3 PI.4items.W1 TakeMedicine_W3 .

            *Robustnes Check: Descriptive Representation - avareging all measures that were collected over more than one wave: W1+W2. 

                TEMPORARY.
                Select if (PolParW1>-1 and ADHDEffectScore.W3>-1).
                REGRESSION
                /MISSING LISTWISE
                /STATISTICS COEFF OUTS R ANOVA
                /CRITERIA=PIN(.05) POUT(.10)
                /NOORIGIN
                /DEPENDENT SubstRep.W1_W2
                /METHOD=ENTER  ADHDEffectScore.W3 GEN.N.Total AGE.N.Total High_school_or_lower Post_secondary_education Academic_degree
                Much_lower Lower Similar Higher Much_higher secular Traditional Religious Ultraorthodox LR.1.W1 PoliticalKnowledgeW1_W3 
                PI.4items.W1 TakeMedicine_W3.


    *Democratic Norms.

    TEMPORARY.
    Select if (PolParW1>-1 and ADHDEffectScore.W3>-1).
    REGRESSION
    /MISSING LISTWISE
    /STATISTICS COEFF OUTS R ANOVA
    /CRITERIA=PIN(.05) POUT(.10)
    /NOORIGIN
    /DEPENDENT DemocraticNorms
    /METHOD=ENTER  ADHDEffectScore.W3 GEN.N.Total AGE.N.Total High_school_or_lower Post_secondary_education Academic_degree
    Much_lower Lower Similar Higher Much_higher secular Traditional Religious Ultraorthodox LR.1.W1 PoliticalKnowledgeW1_W3 TakeMedicine_W3 .

    *Freedom of Speech.

    TEMPORARY.
    Select if (PolParW1>-1 and ADHDEffectScore.W3>-1).
    REGRESSION
    /MISSING LISTWISE
    /STATISTICS COEFF OUTS R ANOVA
    /CRITERIA=PIN(.05) POUT(.10)
    /NOORIGIN
    /DEPENDENT BISO.W3
    /METHOD=ENTER  ADHDEffectScore.W3 GEN.N.Total AGE.N.Total High_school_or_lower Post_secondary_education Academic_degree
    Much_lower Lower Similar Higher Much_higher secular Traditional Religious Ultraorthodox LR.1.W1 PoliticalKnowledgeW1_W3 TakeMedicine_W3 PI.4items.W1.


    *Trust in political institutions.

    TEMPORARY.
    Select if (PolParW1>-1 and ADHDEffectScore.W3>-1).
    REGRESSION
    /MISSING LISTWISE
    /STATISTICS COEFF OUTS R ANOVA
    /CRITERIA=PIN(.05) POUT(.10)
    /NOORIGIN
    /DEPENDENT TrustPol.W1
    /METHOD=ENTER  ADHDEffectScore.W3 GEN.N.Total AGE.N.Total High_school_or_lower Post_secondary_education Academic_degree
    Much_lower Lower Similar Higher Much_higher secular Traditional Religious Ultraorthodox LR.1.W1 PoliticalKnowledgeW1_W3 TakeMedicine_W3.


    *Political Interest.

    TEMPORARY.
    Select if (PolParW1>-1 and ADHDEffectScore.W3>-1).
    REGRESSION
    /MISSING LISTWISE
    /STATISTICS COEFF OUTS R ANOVA
    /CRITERIA=PIN(.05) POUT(.10)
    /NOORIGIN
    /DEPENDENT PI.4items.W1
    /METHOD=ENTER  ADHDEffectScore.W3 GEN.N.Total AGE.N.Total High_school_or_lower Post_secondary_education Academic_degree
    Much_lower Lower Similar Higher Much_higher secular Traditional Religious Ultraorthodox LR.1.W1 PoliticalKnowledgeW1_W3 TakeMedicine_W3.
